# Supplementary material for: The Mediating Role of General Self-Efficacy in Health Self-Management and Psychological Stress Among Older Adults in Shanghai: A Structural Equation Modeling Analysis
Source: Healthcare (Basel). 2024 Dec 30;13(1):46. doi: 10.3390/healthcare13010046 (PMC11720252; doi:10.3390/healthcare13010046)
Supplement: Supplementary file 1 [file healthcare-13-00046-s001.zip]

Archive with 1 entries (1 files):
- healthcare-3341654-supplementary.pdf
